# Supplementary material for: LIMK2-NKX3.1 Engagement Promotes Castration-Resistant Prostate Cancer
Source: Cancers (Basel). 2021 May 12;13(10):2324. doi: 10.3390/cancers13102324 (PMC8151535; doi:10.3390/cancers13102324)
Supplement: Supplementary file 1 [file cancers-13-02324-s001.zip]

Archive with 2 entries (2 files):
- cancers-1173792- supplementary-figures.pdf
- cancers-1173792-supplementary.pdf
